# Supplementary material for: DynG: a dynamic scaling factor for thermographic stomatal conductance estimation under changing environmental conditions
Source: New Phytol. 2025 Sep 6;248(4):2160–73. doi: 10.1111/nph.70555 (PMC12529036; doi:10.1111/nph.70555)
Supplement: Supplementary file 1 — Dataset S1 Spreadsheet for calculating g sw based on DynG. [file NPH-248-2160-s002.xlsx]

## Sheet: Sheet1
New Phytologist Supporting Information
Article title: DynG: A dynamic scaling factor for thermographic stomatal conductance estimation under changing environmental conditions
Authors: Jiayu Zhang, Elias Kaiser, Leo F.M Marcelis, Silvere Vialet-Chabrand*
Legend for Dataset S1: Spreadsheet for calculating gsw based on DynG.
Article acceptance date: 15 August 2025
Plant Material： Col-0
Data from Figure 5
Constants								Pore conductance of artificial leaves (AL; mol m-2 s-1)
Patm	101300	Pa	Atmospheric pressure					gpw_low	gpw_medium	gpw_high
K	1	Dimensionless	Stomatal ratio					0.1	0.2	0.293265
εb	0.97	Dimensionless	Emissivity of black tape
εf	0.95	Dimensionless	Emissivity of filter paper
σ	5.6703e-08	W / (m2 x K4)	Stefan–Boltzmann constant
R	8.3145	J mol-1 K-1	Gas constant
For details see Jones (2013)
Date	PPFD	RH	T_air	T_dry	T_low	T_medium	T_high	T_wet	T_leaf	Ig_low	Ig_medium	Ig_high	Ig_leaf	DynG	ea	es	Cs	rho	lamda	gbh	gbw	gtw	gsw	E
hh:mm:ss	umol m-2 s-1	%	˚C	˚C	˚C	˚C	˚C	˚C	˚C	Dimensionless					Pa	Pa	J kg-1 K-1	kg m-3	J kg-1	m s-1	mol m-2 s-1	mol m-2 s-1	mol m-2 s-1	g m⁻² s⁻¹
12:39:05	300	35.6112	23.1631	24.8197	22.392	21.8619	21.3793	18.9424	21.1143	0.703766	1.01313	1.41181	1.70601	5.05156	1014.09	2197.27	1016.45	1.19154	2.45583e+06	0.00778614	0.706383	0.228483	0.272563	0.0413488
12:39:25	300	35.8908	23.1165	24.8969	22.483	21.9571	21.4793	18.998	21.1765	0.692641	0.993484	1.37739	1.70786	4.94028	1019.18	2204.91	1016.51	1.19173	2.45571e+06	0.00782838	0.71008	0.232506	0.278024	0.0420956
12:39:45	300	35.8714	23.0607	24.995	22.5474	22.0041	21.5417	19.0227	21.2416	0.694424	1.00315	1.37094	1.69157	4.9419	1015.19	2208.31	1016.46	1.19195	2.45565e+06	0.00796203	0.722142	0.23222	0.276711	0.0424124
12:40:05	300	35.8777	23.1123	24.8524	22.4182	21.8889	21.4128	18.9126	21.081	0.69439	0.995723	1.37573	1.73923	4.94128	1018.55	2193.19	1016.5	1.19174	2.4559e+06	0.0081538	0.739814	0.238506	0.28434	0.0428708
12:40:25	300	35.6963	23.1351	24.9215	22.5328	21.9988	21.5051	18.9954	21.2	0.67528	0.973094	1.36128	1.68799	4.86279	1014.8	2204.55	1016.46	1.19165	2.45571e+06	0.00785215	0.712243	0.233381	0.279109	0.0423929
12:40:45	300	35.8217	23.1221	24.8919	22.4697	21.913	21.4454	18.9248	21.0958	0.683312	0.996908	1.36737	1.74855	4.91685	1017.56	2194.86	1016.49	1.19171	2.45587e+06	0.00820607	0.744526	0.240668	0.287065	0.0433413
12:41:05	300	36.164	23.0053	24.8323	22.4327	21.8849	21.4153	18.8768	21.0531	0.674828	0.979824	1.34614	1.73662	4.83972	1020.05	2188.29	1016.52	1.19218	2.45598e+06	0.00832978	0.755874	0.243319	0.289994	0.0435067
12:41:25	300	36.1968	22.9191	24.9049	22.5152	21.9688	21.4925	18.8724	21.1157	0.656006	0.948233	1.3024	1.68918	4.68511	1015.66	2187.69	1016.47	1.19252	2.45599e+06	0.00855292	0.776135	0.246182	0.292584	0.0442511
12:41:45	300	35.9371	23.0213	24.7939	22.4686	21.9144	21.4392	18.849	21.0509	0.642434	0.939377	1.29516	1.69993	4.64648	1014.64	2184.49	1016.45	1.19211	2.45604e+06	0.00825346	0.749019	0.245796	0.294042	0.0438922
12:42:05	300	35.8938	23.0563	24.8223	22.5281	21.9631	21.4821	18.9058	21.1358	0.633388	0.935214	1.29655	1.65314	4.63672	1015.56	2192.26	1016.46	1.19197	2.45591e+06	0.00803372	0.728936	0.239426	0.286473	0.0429992
12:42:25	300	36.0937	23.0373	24.894	22.5165	21.9642	21.4837	18.8962	21.1783	0.6567	0.954964	1.318	1.62816	4.72915	1020.04	2190.93	1016.52	1.19205	2.45593e+06	0.00844129	0.765942	0.23752	0.281105	0.0427837
12:42:45	300	35.7532	23.091	24.9292	22.5622	21.9948	21.5084	18.8869	21.2243	0.64404	0.944184	1.30486	1.58501	4.67566	1013.71	2189.66	1016.44	1.19183	2.45595e+06	0.00850762	0.771985	0.235555	0.277962	0.0427052
12:43:05	300	35.6628	23.1761	24.9088	22.5143	21.9555	21.486	18.8826	21.1632	0.65933	0.961095	1.31476	1.64242	4.73311	1016.36	2189.08	1016.47	1.19149	2.45596e+06	0.00850458	0.771721	0.239372	0.283311	0.0431831
12:43:25	300	35.7214	23.1964	25.0584	22.6266	22.0744	21.5832	18.9985	21.2798	0.67027	0.970107	1.34451	1.65637	4.81855	1019.28	2204.97	1016.51	1.19141	2.45571e+06	0.00840283	0.762185	0.236904	0.280496	0.0431988
12:43:33	300	35.4012	23.2967	25.0312	22.5664	22.0154	21.5324	18.9407	21.2125	0.679818	0.980827	1.35006	1.68098	4.8533	1016.29	2197.04	1016.47	1.191	2.45584e+06	0.00859893	0.780127	0.239864	0.283438	0.0436196
